# Supplementary material for: Hospitalized COVID-19 Patients with Urinary Tract Infection in Iran: Candida Species Distribution and Antifungal Susceptibility Patterns
Source: Antibiotics (Basel). 2024 Jul 8;13(7):633. doi: 10.3390/antibiotics13070633 (PMC11273823; doi:10.3390/antibiotics13070633)
Supplement: Supplementary file 1 [file antibiotics-13-00633-s001.zip]

Archive with 1 entries (1 files):
- antibiotics-3018766-supplementary.pptx
